# Supplementary material for: Target oxidative stress-induced disulfidptosis: novel therapeutic avenues in Parkinson’s disease
Source: Mol Brain. 2025 Apr 4;18:29. doi: 10.1186/s13041-025-01200-2 (PMC11971801; doi:10.1186/s13041-025-01200-2)
Supplement: Supplementary file 1 — Supplementary Material 1 [file 13041_2025_1200_MOESM1_ESM.xlsx]

## Sheet: Table S1
Table S1 103 differentially expressed genes
gene	HR	HR.95L	HR.95H	pvalue
AAAS	1.30216	0.764982	2.21653	0.330639
ACTB	1.00558	0.651475	1.55215	0.979962
ACTN1	1.17118	0.840124	1.6327	0.351223
ACTN2	3.5446	2.00129	5.76751	0.295685
ACTN3	0.867586	0.160311	4.69529	0.869048
ACTN4	0.908811	0.653848	1.2632	0.56924
ANP32E	1.0257	0.821506	1.28065	0.822734
ARMC6	1.01846	0.695586	1.4912	0.925098
ARNT	1.10307	0.720839	1.68799	0.651311
ATG5	0.836041	0.557859	1.25294	0.38564
ATXN10	0.908922	0.60455	1.36653	0.646232
BOP1	1.11321	0.848536	1.46045	0.438775
CAPZB	0.853852	0.535152	1.36235	0.507452
CD2AP	0.95886	0.769872	1.19424	0.707598
CHCHD3	0.904969	0.600331	1.3642	0.633464
CHD4	1.48068	0.908629	2.41288	0.115169
CNOT1	0.927777	0.680694	1.26455	0.635181
DBN1	1.15787	0.954401	1.40471	0.137113
DHX9	0.908822	0.575659	1.4348	0.681541
DSTN	0.883696	0.653801	1.19443	0.421243
EBLN2	1.03816	0.742788	1.45098	0.826474
EPAS1	0.95275	0.730367	1.24284	0.72116
FANCI	1.15803	0.845484	1.58613	0.360621
FLNA	1.08152	0.927926	1.26054	0.315964
FLNB	1.13144	0.835724	1.5318	0.424317
FLNC	1.07443	0.942523	1.22481	0.282718
GLUD1	0.926459	0.62361	1.37638	0.705273
GTF2I	1.0738	0.739257	1.55973	0.708537
GYS1	1.10697	0.706151	1.73529	0.657723
HNRNPA3	1.03362	0.724523	1.47459	0.855258
HNRNPH1	0.809699	0.523001	1.25356	0.34385
HNRNPH2	0.996801	0.679313	1.46267	0.986935
HNRNPH3	1.32147	0.838184	2.08342	0.230126
HNRNPM	0.898041	0.554972	1.45319	0.66144
HNRNPU	1.00483	0.654743	1.5421	0.982412
INF2	1.41802	0.970497	2.0719	0.0710462
IPO4	1.36307	0.877709	2.11682	0.167847
IPO7	1.01333	0.752821	1.364	0.930384
IQGAP1	1.09386	0.789632	1.5153	0.589523
LGALS13	0.00204035	5.18e-09	803.958	0.346019
LRPPRC	0.827483	0.601249	1.13884	0.245193
ME1	1.01538	0.83792	1.23044	0.876211
MRPS17	0.979839	0.623727	1.53927	0.929577
MYH1	0.835384	0.110231	6.33094	0.861818
MYH10	1.07293	0.887628	1.29691	0.466813
MYH11	1.05118	0.950106	1.16302	0.33318
MYH13	0.832684	0.187029	3.70724	0.810092
MYH14	1.04591	0.820552	1.33316	0.716951
MYH2	1.31328	0.763086	1.76785	0.291034
MYH3	1.68353	1.05738	2.68048	0.0281576
MYH4	1.49528	1.00108	2.23344	0.0493857
MYH6	1.15034	0.234746	5.63708	0.86287
MYH7	1.23961	0.426905	3.5995	0.692889
MYH7B	1.13982	0.943841	1.3765	0.173973
MYH8	1.09543	0.465081	1.45983	0.121107
MYH9	1.01885	0.757612	1.37018	0.90166
MYL6	0.781471	0.532362	1.14715	0.208021
MYL6B	1.28489	0.930694	1.77389	0.127644
NCKAP1	0.908799	0.643187	1.2841	0.587678
NDUFA10	0.927591	0.514737	1.67158	0.802473
NDUFA11	1.03704	0.833883	1.2897	0.743696
NDUFB10	0.675014	0.440785	1.03371	0.0706857
NDUFB11	0.886859	0.569481	1.38112	0.595233
NDUFB6	0.607714	0.418514	0.882447	0.00886824
NDUFC1	0.702376	0.456374	1.08098	0.108277
NDUFS1	0.803538	0.52672	1.22584	0.31009
NDUFS2	0.870114	0.515566	1.46848	0.602339
NIPBL	1.07732	0.787919	1.47303	0.640771
NLN	0.781609	0.568764	1.07411	0.128714
NSUN2	1.2926	0.79408	2.1041	0.30186
NUBPL	0.921993	0.679705	1.25065	0.601585
OXSM	0.572556	0.378267	0.866638	0.00837031
PCBP1	1.03624	0.898617	1.19493	0.624405
PCBP2	1.2156	0.714407	2.0684	0.471583
PCBP3	1.29118	0.992207	1.68025	0.057204
PDLIM1	0.945008	0.60702	1.47119	0.802234
PML	1.24718	0.926715	1.67847	0.144923
PPIH	0.780199	0.519171	1.17246	0.232341
PPM1F	1.17668	0.800221	1.73025	0.408205
PRC1	1.14315	0.723006	1.80745	0.567068
PRDX1	0.739224	0.500373	1.09209	0.129133
RNH1	1.38861	0.862252	2.23627	0.176901
RPA1	1.10587	0.736689	1.66007	0.627286
RPN1	1.15613	0.675091	1.97992	0.597129
RRP1	1.26671	0.853925	1.87903	0.239959
RUFY1	1.06328	0.616733	1.83316	0.825245
SAFB	1.3025	0.810379	2.09348	0.275022
SAFB2	1.45532	0.9075	2.33384	0.119431
SAMM50	0.67953	0.421832	1.09466	0.112244
SART3	1.56307	0.910371	2.68373	0.105342
SCO2	1.05752	0.858537	1.30263	0.598985
SLC3A2	1.11094	0.75508	1.6345	0.593344
SLC7A11	0.92555	0.7533	1.13719	0.461508
SMPD4	1.30879	0.852003	2.01049	0.219191
SQSTM1	0.874677	0.589432	1.29796	0.506101
STRAP	0.993816	0.688816	1.43387	0.973541
TARDBP	0.943484	0.587094	1.51622	0.810054
TLN1	1.09384	0.817449	1.46368	0.546128
TLN2	1.11829	0.860493	1.45331	0.40305
TNKS1BP1	1.13775	0.802317	1.61342	0.468991
TRIP6	1.36354	1.1044	1.68348	0.00393443
UBASH3B	0.96346	0.759769	1.22176	0.758715
ZHX2	1.15489	0.831048	1.60492	0.391064

## Sheet: Table S2
Table S2 1399 oxidative stress-related genes
Gene Symbol	Relevance score
KIT	7
NDUFA13	7.01
MAPK13	7.01
TNFSF4	7.02
LEPQTL1	7.02
MIR185	7.03
ALS3	7.04
ALS7	7.04
OXTR	7.05
DHFR	7.05
ACACA	7.05
GPX8	7.05
BGLAP	7.06
TAZ	7.07
MAPK12	7.08
YBX1	7.08
SFXN4	7.09
SLC4A1	7.09
HPSE	7.09
RPTOR	7.09
MTA1	7.1
CD274	7.1
ENDOG	7.1
BMP4	7.1
MTTP	7.11
TCF7L2	7.11
TLR6	7.11
VDR	7.12
CPQ	7.12
NFU1	7.12
GADD45G	7.12
FMO4	7.13
BBC3	7.14
AREG	7.14
HK1	7.15
PIK3R2	7.15
ATG5	7.16
POU5F1	7.16
SIRT6	7.16
MIR214	7.17
JAZF1	7.18
FADD	7.18
BCL2A1	7.2
IL11	7.2
SELENOT	7.2
MAP3K11	7.2
CYP4F2	7.21
MIR24-2	7.21
ASPA	7.22
ROCK1	7.24
NEDD8	7.26
GAA	7.27
ATP5PD	7.27
PEPD	7.28
CAPN2	7.29
PTPRC	7.3
CYP20A1	7.3
MKI67	7.31
SORL1	7.31
MIR210	7.31
SORD	7.33
MUC5AC	7.33
ALDH3A2	7.33
CHCHD2	7.33
PLD1	7.34
C5	7.34
MIR222	7.35
TNFRSF11B	7.36
TNFRSF10A	7.37
FABP1	7.37
PFKM	7.37
PYCR2	7.38
IL6R	7.38
SUMO1	7.39
TEK	7.4
SLC7A1	7.4
FIG4	7.4
GLT8D1	7.4
LBR	7.41
CXCL16	7.41
OSM	7.42
GRIN1	7.42
DYRK1A	7.42
MIR181A2	7.42
DNM2	7.43
TACO1	7.43
GIGYF2	7.43
C5AR1	7.44
ALDH3B1	7.44
CCR7	7.44
MUC1	7.45
CANX	7.45
ADH1A	7.45
FRZB	7.46
EEF2	7.47
ZFAND1	7.47
UBQLN4	7.47
PKD1	7.47
MIR200C	7.47
TNIP1	7.48
SCN4B	7.49
IL16	7.5
H3C14	7.5
ARNT	7.5
CYP19A1	7.51
SDC1	7.51
CACNA2D1	7.52
AQP1	7.52
CDC25C	7.52
ACTN4	7.53
BSG	7.55
LYRM4	7.55
KL	7.56
ANXA11	7.56
AVP	7.56
ABCC3	7.56
MRAP	7.56
FANCD2	7.57
FIS1	7.57
PGAM5	7.57
CAMKK2	7.57
CFAP410	7.58
VIPR1	7.58
ADRB3	7.59
RTN4	7.59
MIR19A	7.6
FAAH	7.6
GLA	7.61
PDE4A	7.61
TARS2	7.61
CX3CR1	7.62
NOD2	7.62
SFTPB	7.62
LANCL1	7.63
CD38	7.63
FECH	7.64
TPPP3	7.65
IL1RAPL2	7.65
TP53INP1	7.65
ENC1	7.65
PEX5	7.66
IKBKG	7.66
FYN	7.66
ABCG2	7.66
MIR199A1	7.67
UCN2	7.67
CD46	7.68
KIAA0319L	7.68
MIR184	7.68
CXCL2	7.68
GPX5	7.69
CD28	7.7
YAP1	7.7
GADD45B	7.7
EIF2AK4	7.71
NEK1	7.71
HDAC9	7.71
ACAD8	7.71
MIR203A	7.72
ADAM10	7.72
MT-CO3	7.72
RAG2	7.73
C3	7.74
HRH2	7.75
VEGFC	7.76
SLC8A1	7.76
MRPS34	7.76
FCGR3A	7.77
IL12B	7.78
CIITA	7.78
SIAH1	7.79
MIR23B	7.79
SET	7.79
MIR92A1	7.81
MMD	7.81
ITGA2	7.81
TLR5	7.81
PHYH	7.82
HSPG2	7.82
PRDM10	7.82
RBP4	7.83
DYNC1H1	7.84
HPRT1	7.85
SPARC	7.85
SELENOK	7.85
MAPK8IP1	7.86
TFEB	7.87
TAT	7.88
HDAC2	7.88
VNN1	7.88
MIR142	7.88
GDF15	7.89
SORCS2	7.89
MIR152	7.89
SELENOP	7.89
ADSL	7.9
NEFL	7.9
HPX	7.91
OTC	7.92
LCAT	7.92
RYR3	7.92
ISG15	7.93
MAP3K1	7.93
BCR	7.93
SLC25A1	7.94
EPHA4	7.94
MAPKAPK5	7.95
ACTG1	7.95
CLIC1	7.97
SLC7A11	7.98
TLR8	7.98
NCF4	7.98
DGKQ	7.99
IFNAR1	8
MMP8	8
CDKN2B	8
TOP1	8
ACO2	8.01
MIR25	8.02
CUL3	8.03
DUOX1	8.03
CAMK4	8.04
CUL1	8.04
CYB5A	8.04
IGF2BP2	8.04
UBE2D2	8.04
FAM120A	8.05
AQP4	8.05
PDGFB	8.05
MIR27A	8.05
KCNE2	8.06
HAMP	8.07
BACH2	8.08
PPP5C	8.09
AURKA	8.1
TLR7	8.1
PTPA	8.11
WRN	8.11
TTPA	8.12
RARA	8.12
UCN	8.12
PKP2	8.13
KCNT1	8.13
ATXN8OS	8.13
PARK10	8.13
PARK16	8.13
PARK21	8.13
MGMT	8.14
LIN28B	8.15
SMPD1	8.15
GRM1	8.15
DMPK	8.15
PYCR1	8.16
UTRN	8.16
MIR148B	8.17
FOXJ1	8.18
MIR144	8.19
CCR5	8.2
SLC40A1	8.2
ITGB3	8.2
CCL11	8.21
MECOM	8.21
MIR20A	8.21
DUSP19	8.22
VASP	8.22
HAO1	8.22
MIR9-1	8.22
FH	8.22
CYP21A2	8.23
CACNA1A	8.23
BRAF	8.23
NOSIP	8.23
KLRK1	8.23
ESR2	8.24
PIK3C3	8.24
VTN	8.24
IL33	8.25
CXCR1	8.25
PRKCG	8.25
TALDO1	8.25
DECR1	8.25
NR1H2	8.26
HBEGF	8.27
AKAP9	8.28
MIR34C	8.3
MSR1	8.3
RPA1	8.31
RCAN1	8.32
FTH1	8.32
CYP11A1	8.32
CHGA	8.33
PLCB1	8.33
SENP3	8.33
RRM2B	8.33
PDK1	8.34
SNCB	8.34
MIR107	8.34
MIR181C	8.36
CAPN3	8.36
RNASE3	8.36
PRPH	8.37
CFI	8.37
LAMP1	8.39
BLOC1S1	8.39
PML	8.39
CCK	8.39
TIMP2	8.4
TRAF2	8.41
STIP1	8.42
NOSTRIN	8.42
MYLK	8.43
GSTM5	8.43
TPK1	8.43
SLC2A4	8.43
HLA-A	8.44
UNG	8.44
IL3	8.46
RORA	8.46
MDH1	8.46
RUNX2	8.46
SCARA3	8.46
PDIA3	8.47
DDC	8.47
GSTM4	8.47
PIGA	8.48
BRCA2	8.48
UNC13A	8.49
VPS13C	8.49
TNFSF11	8.49
CYP2C8	8.5
SERPINF1	8.5
DYSF	8.51
PSIP1	8.51
TPI1	8.52
PDGFRB	8.52
CAMK2G	8.52
EPHX2	8.53
CR1	8.53
CYP3A5	8.54
AGRN	8.54
NR2C2	8.57
XRCC6	8.58
PPP3CA	8.59
UBQLN1	8.59
FOXO4	8.6
MAPK7	8.6
NES	8.6
FTL	8.6
BACH1	8.61
SCGB1A1	8.61
FMO2	8.61
APC	8.63
MYD88	8.63
HERPUD1	8.64
CYP17A1	8.64
TYRP1	8.65
XRCC5	8.65
FKBP1B	8.66
MMP14	8.66
TMEM161A	8.67
ALOX15	8.68
SOX2	8.68
ASL	8.68
CCNF	8.68
DIABLO	8.69
MMP7	8.69
TRPV4	8.7
PGK1	8.7
NDUFA1	8.7
IL23A	8.7
ATXN1	8.71
JUNB	8.71
HSPA14	8.71
CD86	8.72
GAL	8.72
FGF7	8.73
SCP2	8.73
BCL6	8.73
SULT1A3	8.74
GADD45A	8.74
GSN	8.75
MDH2	8.75
IL2RB	8.76
ABCC8	8.76
PPIG	8.77
MCU	8.77
MLYCD	8.78
CHMP2B	8.78
UBC	8.79
MSN	8.79
PTPN3	8.79
NTF4	8.8
SLC19A3	8.8
CCNB1	8.8
FMR1	8.8
HSPA6	8.81
HK2	8.82
SELL	8.83
PRKCZ	8.83
PTGIS	8.85
ZC3H12A	8.85
AHR	8.87
GLS	8.87
PPOX	8.87
NCAM1	8.88
RETN	8.88
B2M	8.89
CD55	8.89
VKORC1L1	8.89
SLC25A27	8.89
EDNRB	8.9
PF4	8.91
SMAD2	8.91
SOCS1	8.91
BLK	8.94
PYGM	8.94
CDK6	8.95
MICB	8.95
PPARD	8.96
UBQLN2	8.99
HYOU1	9
TACR1	9.01
BDKRB2	9.01
ADRB1	9.02
CTTN	9.03
DEPDC5	9.03
MIR106B	9.04
NQO2	9.04
ABCC2	9.04
SREBF1	9.05
SERPINH1	9.05
H2BC21	9.06
LPA	9.07
VCL	9.07
MIR145	9.08
MIR143	9.09
FASN	9.1
CASP4	9.1
CD34	9.11
KRT18	9.11
CTSG	9.12
SLC11A2	9.12
ODC1	9.12
TNFRSF10B	9.13
CHEK1	9.13
SFTPD	9.13
CD69	9.14
PDLIM4	9.14
GH1	9.14
LPL	9.14
HNF1A	9.14
SCARB1	9.15
PTX3	9.15
RAD51	9.16
EZH2	9.16
COX15	9.16
LGALS1	9.17
GRIN2A	9.19
VAPB	9.2
ELAVL1	9.2
HRH1	9.22
ATR	9.23
PNKP	9.24
GFER	9.24
CDH5	9.25
MIR24-1	9.25
ABCA1	9.25
DAXX	9.25
CDH2	9.26
GZMB	9.27
CALB2	9.28
MUTYH	9.29
ERCC8	9.29
DDAH1	9.3
NDUFS7	9.3
NDUFS6	9.31
ERO1A	9.32
DSP	9.32
NDUFA10	9.34
SUMO2	9.34
NRAS	9.36
IGF2BP1	9.36
CXCL9	9.36
SLC18A2	9.39
PIK3C2A	9.39
BCL2L11	9.4
STK4	9.41
HNF4A	9.42
ALOX12	9.42
GLS2	9.43
CFH	9.46
F8	9.47
DNAJB1	9.48
TBK1	9.48
ITIH4	9.49
LRPPRC	9.49
XRCC1	9.5
TP73	9.5
ANGPT2	9.5
AOX1	9.51
NEAT1	9.51
NME1	9.52
DES	9.53
TRPA1	9.54
TGFA	9.55
MAP3K7	9.55
EPX	9.56
PLG	9.56
INSR	9.56
RHOD	9.57
GP1BA	9.57
LGALS3	9.58
CYC1	9.58
BAG3	9.58
PARK12	9.59
STAT4	9.6
NR1H4	9.6
DNAH8	9.6
MT-ND6	9.6
NDUFA9	9.61
FCGR2B	9.61
CSK	9.62
STK24	9.63
AR	9.63
GYG1	9.64
PRKD2	9.69
PPIA	9.69
CDK4	9.71
TPT1	9.71
COA8	9.72
IRF5	9.72
F5	9.72
SCO2	9.72
PKM	9.74
GLO1	9.74
MYH6	9.74
MME	9.75
FOXM1	9.75
ACOX2	9.76
JAK1	9.78
H19	9.78
NDRG1	9.78
PEX11B	9.79
ERBB2	9.79
FKBP5	9.82
MIR133B	9.82
TPM1	9.82
MIR221	9.82
VHL	9.83
IL2RA	9.84
MSH2	9.84
C4A	9.86
RAB5A	9.86
PLAUR	9.86
NEIL1	9.87
SPR	9.88
LCK	9.88
MSRB3	9.89
GLE1	9.89
TAF15	9.91
GFM2	9.92
SETX	9.92
ADAMTS13	9.93
GHRL	9.94
KCNMA1	9.94
MIR125A	9.95
H2AX	9.96
FOXP3	9.96
KRT8	9.97
PLA2G2A	9.98
BRF2	9.98
MIR200B	9.98
FKRP	9.98
ADPRS	9.99
H4-16	9.99
ALAD	9.99
MIR181A1	10
MT-ND4	10.01
NDUFB9	10.01
IGF2	10.02
ACTN2	10.04
ISCU	10.04
XIAP	10.05
CFLAR	10.05
GSTA2	10.06
NLRP3	10.07
QDPR	10.08
CASP2	10.1
SRF	10.12
PKLR	10.13
TYMP	10.14
SCO1	10.14
PTS	10.14
THBS1	10.19
SYP	10.2
TYK2	10.2
GRN	10.21
OPTN	10.22
GRIA1	10.22
PIK3CB	10.22
IKBKB	10.23
CEBPB	10.23
CD80	10.23
C4B	10.23
PPP1R15A	10.23
ACSL4	10.24
EIF2B3	10.24
PLA2G4A	10.25
TUBA1B	10.26
STK11	10.27
MMP3	10.27
GRM5	10.29
DRD3	10.29
SMARCA4	10.3
NTRK1	10.31
ECE1	10.31
LYN	10.32
ELK1	10.32
ALDH3A1	10.35
PDCD1	10.37
CCS	10.38
SIL1	10.39
IL5	10.4
PSEN2	10.41
ARG2	10.41
IDO1	10.42
DYNLL1	10.44
MTR	10.45
PDIA2	10.45
SLPI	10.46
SLC1A1	10.46
EIF2B4	10.46
ADAM17	10.48
CAMP	10.48
CYP2A6	10.48
HDAC1	10.48
CD79A	10.52
CYP27A1	10.52
RXRA	10.54
PTPN1	10.55
EP300	10.57
CXCR3	10.57
NAT2	10.59
EDNRA	10.59
PFN1	10.59
MT-ND3	10.6
NTHL1	10.6
KCNJ2	10.61
NRG1	10.62
CHCHD10	10.63
BECN1	10.64
CLEC4A	10.66
COQ2	10.66
EIF4EBP1	10.67
SGK1	10.7
ANGPT1	10.7
SOCS3	10.71
UCP1	10.71
MIR93	10.72
AIF1	10.73
IL15	10.73
TRIM21	10.75
LTA	10.76
NAMPT	10.77
MIR29A	10.77
MFN2	10.77
CALM2	10.77
TIA1	10.78
RELA	10.79
NGFR	10.79
TRAP1	10.8
HGF	10.81
GAP43	10.82
MIR433	10.83
SLC6A2	10.83
CD4	10.83
MYO9A	10.84
PENK	10.86
EPRS1	10.86
CDH1	10.87
CFTR	10.88
RPS6KA5	10.89
PVALB	10.89
MRPL44	10.89
CTSB	10.91
NTS	10.91
ERBB4	10.92
EIF4G1	10.93
KLF4	10.93
CYP2B6	10.93
ACE2	10.94
SESN1	10.94
NRF1	10.95
PECAM1	10.95
KLF2	10.96
GSS	10.96
EIF2AK1	10.96
FLT1	10.96
RPS6KB1	10.96
OXA1L	10.98
ATXN3	10.99
HLA-B	11.01
ATF3	11.01
RAF1	11.03
MALAT1	11.04
ADA	11.04
MAPK11	11.04
GRIN2B	11.04
ANXA2	11.06
COX6B1	11.08
HMGCL	11.08
CXCR4	11.08
CXCL10	11.09
MMP13	11.09
MIR122	11.12
STK39	11.12
GCLM	11.14
TLR3	11.15
BAD	11.15
TBP	11.17
CCN2	11.18
TJP1	11.18
ALDH9A1	11.2
BIRC5	11.2
FCGR3B	11.21
PDGFRL	11.21
NLRP1	11.22
KCNE1	11.23
GAD1	11.23
ENO2	11.24
PEX12	11.25
CDKN1B	11.26
GJA1	11.27
HSPA1B	11.27
LOC111365141	11.28
FGF1	11.3
DRD4	11.31
IRF1	11.31
ATF2	11.31
CDK1	11.33
RNF112	11.33
HMGCR	11.34
DHCR24	11.34
NTRK2	11.34
CXCL1	11.35
AHSP	11.35
NDUFA6	11.36
PLCG1	11.37
IRAK1	11.37
FMO1	11.38
HSP90AB1	11.39
ITGAL	11.39
AKT2	11.4
FDXR	11.41
MIR126	11.41
CCR6	11.42
KIF1B	11.43
DSPP	11.45
CCNA2	11.46
CPOX	11.46
ALDH1A1	11.46
HSPB2	11.47
CNTF	11.47
MT3	11.48
SDHAF2	11.5
EPAS1	11.5
LONP1	11.51
ABCC1	11.51
SETD2	11.53
E2F1	11.55
MTFMT	11.59
CALB1	11.6
MBP	11.61
S100A9	11.62
NDUFS1	11.63
IGF1R	11.66
CHUK	11.67
DNASE1	11.67
IFNB1	11.7
VIM	11.7
ANK2	11.72
MAP2K7	11.73
CR2	11.74
DLG4	11.75
DRD1	11.76
PCNA	11.77
ADCY10	11.78
PLAT	11.79
TSC1	11.8
ELN	11.81
MBL2	11.82
BMP2	11.83
LCN2	11.85
GLUD1	11.86
TNFSF10	11.88
DMD	11.89
MCL1	11.89
NOL3	11.9
CST3	11.91
CBS	11.92
NDUFS8	11.92
CHKA	11.96
DDAH2	11.99
NTF3	11.99
ACTB	12
PRKAB1	12
STUB1	12.02
FCGR2A	12.02
ITGB2	12.04
MATR3	12.05
APOB	12.06
STK25	12.06
TLR9	12.06
CSF2	12.07
APAF1	12.08
PDYN	12.08
OPRD1	12.09
TNFAIP3	12.09
ABCB1	12.09
TGM2	12.1
ACTA1	12.12
MIR23A	12.14
GRB2	12.17
HSD17B10	12.21
MRPS14	12.23
MIR132	12.24
LTF	12.26
CCL4	12.26
NDUFS2	12.26
BTD	12.26
IFNA1	12.26
RB1	12.27
SMAD4	12.27
MAP2K6	12.31
SRXN1	12.31
LPO	12.31
HBA1	12.32
IRS1	12.32
SLC17A5	12.34
KCNQ1	12.34
HTR2C	12.35
ENO1	12.36
LAMP2	12.37
ITGB1	12.37
SERPINA1	12.37
S100B	12.37
LOC110973015	12.37
REST	12.4
PIK3R1	12.4
CDC42	12.4
CXCL12	12.4
DAO	12.41
BAK1	12.41
HCRT	12.41
ADORA2A	12.43
MTHFR	12.46
CSF3	12.47
BRCA1	12.47
GNAS	12.48
SIGMAR1	12.48
IREB2	12.5
TGFBR1	12.5
CARS2	12.51
CALM3	12.52
MAP2	12.56
MIF	12.56
CTSD	12.56
MAPKAPK3	12.58
PAH	12.59
OXR1	12.6
CACNB4	12.61
PXN	12.61
HTR3A	12.62
IGF2R	12.62
CASP7	12.65
GSTO2	12.66
ANG	12.66
EPHA3	12.66
PTPN22	12.67
MRPS16	12.67
GLUD2	12.74
CREBBP	12.75
SLC25A13	12.75
SIRT3	12.75
GSTA4	12.77
IDH2	12.79
TOR1A	12.84
DCTN1	12.84
MIR17	12.86
C12orf65	12.86
EPHX1	12.88
TGFBR2	12.88
BCHE	12.91
ERCC6	12.93
NFE2L1	12.93
EIF2AK2	12.94
ADM	12.95
H2AC18	12.96
COL2A1	12.98
TRPV1	12.99
VIP	13
SYK	13
A2M	13.01
ALOX5	13.01
CD44	13.02
IAPP	13.02
PRKCA	13.03
SNCAIP	13.04
S100A8	13.04
NAGS	13.04
HNRNPA1	13.04
ATP13A2	13.05
SLC25A3	13.07
DAPK1	13.08
TTR	13.09
EIF4E	13.11
DLST	13.14
CRYAA	13.14
UBE2L3	13.16
NEFH	13.16
G3BP1	13.17
ADH1C	13.21
DNMT1	13.21
MRPS22	13.23
TFAM	13.24
OSGIN2	13.24
CCL3	13.25
SCN4A	13.26
UCHL1	13.26
MIR195	13.27
FGFR1	13.29
OXT	13.3
MIR34A	13.32
AKR1A1	13.34
OPA1	13.34
VARS2	13.34
SLC1A2	13.35
CRHR1	13.36
POR	13.37
PRKG1	13.37
TGFB3	13.37
KCNJ5	13.37
BACE1	13.39
SNTA1	13.39
DRD5	13.41
SERPINA3	13.41
HSPA9	13.41
SCN2A	13.42
AMPD1	13.44
TNFRSF1B	13.47
ITPR1	13.47
TSFM	13.47
MT-TK	13.49
MIR223	13.49
TGFB2	13.52
UCP3	13.54
IDH1	13.55
CSF1	13.55
DNM1L	13.55
MET	13.57
TSC2	13.63
PLA2G6	13.66
PGD	13.69
KCNH2	13.69
HMOX2	13.69
PPIF	13.71
EHHADH	13.73
TXNRD2	13.77
AKR1B1	13.78
GSTM2	13.79
MAP2K3	13.79
NGB	13.8
MMP1	13.81
NCF1	13.81
MECP2	13.81
NPPB	13.87
SIRT2	13.9
STAT1	13.92
ECHS1	13.93
AOC3	13.93
H6PD	13.94
FGF2	13.94
GPX2	13.94
GLRX2	13.95
OSER1	13.95
GSTM3	13.97
KRIT1	13.97
SDHAF1	13.99
OPRM1	14.01
SESN2	14.05
APOH	14.05
VDAC1	14.06
REN	14.07
SST	14.08
ADRB2	14.09
NR3C2	14.11
GSK3B	14.11
KRAS	14.15
MYC	14.15
ADH5	14.15
HTR1A	14.15
FXN	14.16
NPPA	14.16
PTK2	14.19
CPT1B	14.19
HLA-DRA	14.26
UGT1A1	14.28
PRKD1	14.3
CYB5R3	14.33
GPX4	14.34
GPT	14.35
FMO3	14.39
F3	14.39
TFRC	14.41
JAK2	14.41
MT-TL1	14.41
IL1R1	14.41
MAP2K1	14.45
MT-CO2	14.48
ATP2A2	14.52
PLA2G7	14.52
CD40	14.53
MAP2K4	14.56
GSTO1	14.56
TPH1	14.57
BCL2L1	14.58
ACHE	14.64
CRAT	14.66
GCLC	14.68
NFKBIA	14.68
SGCB	14.71
IL4	14.75
UCP2	14.77
NR4A2	14.83
EGR1	14.89
IL17A	14.88
EGR1	14.89
LOC110806262	14.9
TRMT10C	14.92
PNPT1	14.92
CDKN2A	14.94
PTK2B	14.96
CCL5	15.01
NPM1	15.05
ETS1	15.05
PRODH	15.1
ACO1	15.13
EEF1A1	15.17
OGDH	15.18
TAC1	15.23
CASP1	15.27
CYP11B2	15.27
NDUFAF2	15.28
PRKCD	15.29
SLC5A7	15.29
SMAD3	15.31
ENG	15.32
GLUL	15.33
HSD17B4	15.34
RAC2	15.4
MT-ND2	15.42
PON3	15.42
ATXN2	15.44
PTEN	15.46
TSPO	15.47
ELANE	15.48
SDHC	15.49
TUFM	15.55
ERN1	15.57
POMC	15.59
DBH	15.61
CYP2C9	15.63
GPX7	15.63
P4HB	15.64
FUS	15.69
MT-ND5	15.7
FASLG	15.7
HLA-DRB1	15.74
MIR155	15.75
TF	15.8
CHKB	15.81
CDK2	15.87
CD36	15.9
HFE	15.91
ACP1	15.95
GSTA1	15.97
NOTCH1	16.03
DUSP1	16.05
PRDX4	16.08
PTPN11	16.08
AGTR1	16.12
HSP90B1	16.13
SLC18A3	16.13
FN1	16.15
PRKCB	16.18
CNR1	16.19
TREM2	16.22
NDUFV2	16.23
GLRX	16.24
ITGAM	16.27
TECRL	16.27
IL1RN	16.28
CACNA1S	16.28
HTT	16.31
PLAU	16.33
TIMP1	16.35
CDK5	16.36
CALR	16.41
MGST1	16.45
SUOX	16.46
PTGS1	16.5
CYP2C19	16.58
TREX1	16.61
TTN	16.61
DLD	16.63
ADCYAP1	16.67
CS	16.67
TXNIP	16.67
IL18	16.67
GCDH	16.67
APOA1	16.69
CYGB	16.76
CCND1	16.8
PDHA1	16.81
ASS1	16.88
LRRK2	16.9
HTR2A	16.92
DRD2	16.94
SLC6A3	16.96
MAPKAPK2	17.07
ARG1	17.08
GGT1	17.1
SLC25A4	17.11
NPY	17.12
GBA	17.2
BMP6	17.24
HSPD1	17.28
CYP1B1	17.3
NOX1	17.34
HP	17.35
LEP	17.37
BLVRB	17.4
NOS1AP	17.42
FARS2	17.5
HRAS	17.53
CALCA	17.54
RAC1	17.59
SNAP25	17.61
PRKAA2	17.63
PRKAA1	17.66
EPO	17.66
MSRB2	17.68
LOX	17.68
NDUFB8	17.72
PDE5A	17.73
CRYAB	17.74
EGFR	17.83
RPS27A	17.83
MDM2	17.85
THBD	17.87
NDUFV1	17.87
CTLA4	17.89
MIR22	17.96
MAPK9	17.98
NGF	18
IL2	18.07
SRC	18.08
CREB1	18.08
ATF6	18.21
MIR146A	18.25
TLR2	18.3
ATM	18.34
SDHD	18.43
IL1A	18.48
NDUFS3	18.56
MT-ATP6	18.57
MT-CYB	18.6
CDKN1A	18.61
OSGIN1	18.63
SLC1A3	18.66
ATF4	18.67
GTPBP3	18.69
RHOA	18.71
PPARA	18.75
ABL1	18.77
KDR	18.82
SPP1	18.82
ACAD9	18.93
AGT	18.99
TRPM2	18.99
GSTT1	19.01
PIK3CA	19.12
PRDX1	19.19
HMGB1	19.19
CLU	19.2
PIK3CG	19.26
CDKN3	19.29
HBB	19.45
NDUFA12	19.49
SELP	19.5
ATP5F1A	19.57
SERPINE1	19.6
C1QBP	19.63
PRDX3	19.65
TXNRD1	19.72
SLC22A5	19.73
MSRB1	19.74
AGER	19.79
PRL	19.82
LDLR	19.85
CTNNB1	19.87
TRDN	19.88
CASQ2	19.93
PC	19.94
CALM1	19.94
ETFB	20.01
SHC1	20.05
COMT	20.07
ANXA5	20.11
MMP2	20.24
TH	20.37
SELE	20.42
STAT3	20.45
NUDT1	20.47
MT-CO1	20.54
MIR21	20.55
EIF2S1	20.64
EIF2AK3	20.7
TNFRSF1A	20.73
TERT	20.74
IL13	20.85
GDNF	20.89
SLC2A1	20.92
FAS	20.96
SOD3	21.02
MB	21.09
MT-ND1	21.17
SDHA	21.2
CYP1A2	21.25
SDHB	21.29
NR3C1	21.3
MMP9	21.3
TXN2	21.32
OXSR1	21.36
HSPA8	21.4
C9orf72	21.45
GFAP	21.51
IGF1	21.52
TPO	21.58
EGF	21.61
MYH7	21.72
MSRA	21.75
CYP2E1	21.76
GCH1	21.77
ELAC2	21.87
MAOB	21.96
PRDX6	22.03
CYP1A1	22.34
PINK1	22.38
GPX3	22.42
ACADL	22.44
SP1	22.49
NOX4	22.67
CASP9	22.79
F2	22.83
ETFA	22.88
PPARG	22.88
HTRA2	22.97
ADIPOQ	23
CYP3A4	23.06
ALDH2	23.14
FOXO3	23.38
COX5A	23.46
SELENON	23.56
OGG1	23.62
KNG1	23.67
MTOR	23.71
CHAT	23.77
ABCD1	23.89
MTO1	24.03
TLR4	24.05
BAX	24.15
PRDX2	24.22
POLG	24.4
MAPK3	24.43
VCAM1	24.45
HSF1	24.45
NCF2	24.62
PRNP	24.79
FOS	24.94
MAOA	25.05
APOE	25.05
HIF1A	25.17
CACNA1C	25.18
CASP8	25.25
LMNA	25.28
XBP1	25.28
CRH	25.53
PPARGC1A	25.65
CAV1	26.16
PON2	26.18
BCL2	26.23
TARDBP	26.28
MAPK10	26.31
HSPA1A	26.33
ACE	26.46
APEX1	26.49
OLR1	26.49
ESR1	26.5
MAP3K5	26.53
VCP	26.6
AIFM1	26.64
ICAM1	26.7
CP	26.94
SCN5A	26.98
HSPB1	27.11
BDNF	27.3
NFKB1	27.4
PRDX5	27.52
HBG2	27.57
CAV3	27.57
TYR	27.6
KEAP1	27.7
GSTM1	27.84
AARS2	27.95
FOXO1	27.96
PSEN1	27.99
DDIT3	28.04
GSTP1	28.09
CPT1A	28.1
SLC25A20	28.34
GPX1	28.43
SQSTM1	28.47
ETFDH	28.53
HSPA5	28.54
ACOX1	28.56
CYP2D6	28.87
VWF	28.87
NDUFS4	28.94
GAPDH	29.13
MAPT	29.16
PARP1	29.43
VEGFA	29.48
RYR2	29.56
CCL2	29.85
HADHB	29.98
RYR1	30.4
CYBB	30.6
GFM1	30.79
HSPA4	31.1
PTGS2	31.12
SNCA	31.58
IFNG	31.62
NQO1	31.87
HSP90AA1	31.95
EDN1	32.13
TGFB1	32.32
JUN	32.45
CYBA	32.63
CXCL8	32.79
CRP	33.11
ALB	33.45
SIRT1	33.85
ACADS	33.91
HADH	34.03
AKT1	34.11
INS	34.82
IL10	35.03
ACADVL	35.49
TXN	35.54
CASP3	35.93
G6PD	36.15
MAPK1	36.3
SLC6A4	36.52
ACADM	37.37
IL1B	37.44
CYCS	38.24
MAPK8	38.51
HADHA	38.55
PRKN	38.63
IL6	38.95
PON1	40.21
PARK7	40.56
GSR	42.22
XDH	43.46
APP	43.81
MAPK14	44.95
MPO	45.08
SOD2	48.82
CPT2	49.36
NFE2L2	54.46
TP53	57.5
NOS1	58.58
HMOX1	60.47
TNF	63.9
CAT	70.77
NOS2	71.08
SOD1	80.41
NOS3	82.97

## Sheet: Table S3
Table S3 Correlation coefficient between genes
	ACO2	AKT1	CYCS	HSPA9	NDUFS3	SDHA	SNCA	TXN	VCP	VDAC1	NDUFS2	LRPPRC	NDUFS1	GLUD1	MYH6
ACO2		0.642339	0.290964	0.684481	0.854161	0.529557	0.460461	0.565984	0.390589	0.626458	0.615051	0.582318	0.642274	0.514106	-0.115828
AKT1	0.642339		0.258621	0.632367	0.66295	0.54803	0.31566	0.448794	0.380412	0.598911	0.611939	0.451128	0.554706	0.320883	-0.245592
CYCS	0.290964	0.258621		0.272139	0.31929	0.472582	0.352541	0.450998	0.457804	0.428766	0.42747	0.543492	0.485222	0.395618	-0.139163
HSPA9	0.684481	0.632367	0.272139		0.778954	0.670869	0.483512	0.657938	0.542172	0.713746	0.712126	0.543242	0.813534	0.457268	-0.188913
NDUFS3	0.854161	0.66295	0.31929	0.778954		0.717202	0.510565	0.676108	0.594957	0.715582	0.770936	0.722518	0.734703	0.581031	-0.0777807
SDHA	0.529557	0.54803	0.472582	0.670869	0.717202		0.440044	0.615699	0.428831	0.594828	0.648496	0.663145	0.616088	0.393674	-0.129959
SNCA	0.460461	0.31566	0.352541	0.483512	0.510565	0.440044		0.353837	0.44335	0.506158	0.407052	0.563067	0.485546	0.333458	-0.0176303
TXN	0.565984	0.448794	0.450998	0.657938	0.676108	0.615699	0.353837		0.595152	0.703202	0.70573	0.604939	0.577586	0.60174	-0.0878921
VCP	0.390589	0.380412	0.457804	0.542172	0.594957	0.428831	0.44335	0.595152		0.706054	0.64344	0.561317	0.559761	0.448089	-0.04965
VDAC1	0.626458	0.598911	0.428766	0.713746	0.715582	0.594828	0.506158	0.703202	0.706054		0.814817	0.79952	0.689331	0.392669	-0.168071
NDUFS2	0.615051	0.611939	0.42747	0.712126	0.770936	0.648496	0.407052	0.70573	0.64344	0.814817		0.763158	0.701517	0.47353	-0.125875
LRPPRC	0.582318	0.451128	0.543492	0.543242	0.722518	0.663145	0.563067	0.604939	0.561317	0.79952	0.763158		0.617514	0.413087	-0.0156858
NDUFS1	0.642274	0.554706	0.485222	0.813534	0.734703	0.616088	0.485546	0.577586	0.559761	0.689331	0.701517	0.617514		0.413508	-0.23062
GLUD1	0.514106	0.320883	0.395618	0.457268	0.581031	0.393674	0.333458	0.60174	0.448089	0.392669	0.47353	0.413087	0.413508		-0.0371733
MYH6	-0.115828	-0.245592	-0.139163	-0.188913	-0.0777807	-0.129959	-0.0176303	-0.0878921	-0.04965	-0.168071	-0.125875	-0.0156858	-0.23062	-0.0371733

## Sheet: Table S4
Table S4 The biological function of 15 genes
Gene	Full name	Biological function
ACO2	aconitase 2	The protein encoded by this gene belongs to the aconitase/IPM isomerase family. It is an enzyme that catalyzes the interconversion of citrate to isocitrate via cis-aconitate in the second step of the TCA cycle. This protein is encoded in the nucleus and functions in the mitochondrion. It was found to be one of the mitochondrial matrix proteins that are preferentially degraded by the serine protea…
AKT1	AKT serine/threonine kinase 1	This gene encodes one of the three members of the human AKT serine-threonine protein kinase family which are often referred to as protein kinase B alpha, beta, and gamma. These highly similar AKT proteins all have an N-terminal pleckstrin homology domain, a serine/threonine-specific kinase domain and a C-terminal regulatory domain. These proteins are phosphorylated by phosphoinositide 3-kinase (P…
CYCS	cytochrome c, somatic	Electron carrier protein. The oxidized form of the cytochrome c heme group can accept an electron from the heme group of the cytochrome c1 subunit of cytochrome reductase. Cytochrome c then transfers this electron to the cytochrome oxidase complex, the final protein carrier in the mitochondrial electron-transport chain. Plays a role in apoptosis. Suppression of the anti-apoptotic members or activ…
HSPA9	heat shock protein family A (Hsp70) member 9	This gene encodes a member of the heat shock protein 70 gene family. The encoded protein is primarily localized to the mitochondria but is also found in the endoplasmic reticulum, plasma membrane and cytoplasmic vesicles. This protein is a heat-shock cognate protein. This protein plays a role in cell proliferation, stress response and maintenance of the mitochondria. Chaperone protein which plays…
NDUFS3	NADH:ubiquinone oxidoreductase core subunit S3	This gene encodes one of the iron-sulfur protein (IP) components of mitochondrial NADH:ubiquinone oxidoreductase (complex I). Mutations in this gene are associated with Leigh syndrome resulting from mitochondrial complex I deficiency.
SDHA	succinate dehydrogenase complex flavoprotein subunit A	This gene encodes a major catalytic subunit of succinate-ubiquinone oxidoreductase, a complex of the mitochondrial respiratory chain. The complex is composed of four nuclear-encoded subunits and is localized in the mitochondrial inner membrane. Mutations in this gene have been associated with a form of mitochondrial respiratory chain deficiency known as Leigh Syndrome. Can act as a tumor suppress…
SNCA	synuclein alpha	Alpha-synuclein is a member of the synuclein family, which also includes beta- and gamma-synuclein. Synucleins are abundantly expressed in the brain and alpha- and beta-synuclein inhibit phospholipase D2 selectively. SNCA may serve to integrate presynaptic signaling and membrane trafficking. Defects in SNCA have been implicated in the pathogenesis of Parkinson disease. SNCA peptides are a major c…
TXN	thioredoxin	The protein encoded by this gene acts as a homodimer and is involved in many redox reactions. The encoded protein is active in the reversible S-nitrosylation of cysteines in certain proteins, which is part of the response to intracellular nitric oxide. Participates in various redox reactions through the reversible oxidation of its active center dithiol to a disulfide and catalyzes dithiol-disulfi…
VCP	valosin containing protein	This gene encodes a member of the AAA ATPase family of proteins. The encoded protein plays a role in protein degradation, intracellular membrane fusion, DNA repair and replication, regulation of the cell cycle, and activation of the NF-kappa B pathway. This protein forms a homohexameric complex that interacts with a variety of cofactors and extracts ubiquitinated proteins from lipid membranes or …
VDAC1	voltage dependent anion channel 1	Forms a channel through the mitochondrial outer membrane and also the plasma membrane. The channel at the outer mitochondrial membrane allows diffusion of small hydrophilic molecules; in the plasma membrane it is involved in cell volume regulation and apoptosis. It adopts an open conformation at low or zero membrane potential and a closed conformation at potentials above 30-40 mV. The open state …
NDUFS2	NADH:ubiquinone oxidoreductase core subunit S2	The protein encoded by this gene is a core subunit of the mitochondrial membrane respiratory chain NADH dehydrogenase (complex I). Mammalian mitochondrial complex I is composed of at least 43 different subunits, 7 of which are encoded by the mitochondrial genome, and the rest are the products of nuclear genes. The iron-sulfur protein fraction of complex I is made up of 7 subunits, including this …
LRPPRC	leucine rich pentatricopeptide repeat containing	May play a role in RNA metabolism in both nuclei and mitochondria. In the nucleus binds to HNRPA1-associated poly(A) mRNAs and is part of nmRNP complexes at late stages of mRNA maturation which are possibly associated with nuclear mRNA export. Positively modulates nuclear export of mRNAs containing the EIF4E sensitivity element (4ESE) by binding simultaneously to both EIF4E and the 4ESE and actin…
NDUFS1	NADH:ubiquinone oxidoreductase core subunit S1	The protein encoded by this gene belongs to the complex I 75 kDa subunit family. Mammalian complex I is composed of 45 different subunits. It locates at the mitochondrial inner membrane. This protein has NADH dehydrogenase activity and oxidoreductase activity. It transfers electrons from NADH to the respiratory chain. The immediate electron acceptor for the enzyme is believed to be ubiquinone. Th…
GLUD1	glutamate dehydrogenase 1	Mitochondrial glutamate dehydrogenase that catalyzes the conversion of L-glutamate into alpha-ketoglutarate. Plays a key role in glutamine anaplerosis by producing alpha-ketoglutarate, an important intermediate in the tricarboxylic acid cycle. Plays a role in insulin homeostasis. May be involved in learning and memory reactions by increasing the turnover of the excitatory neurotransmitter glutama…
MYH6	myosin heavy chain 6	Myosins are a large family of motor proteins that share the common features of ATP hydrolysis (ATPase enzyme activity), actin binding and potential for kinetic energy transduction. Originally isolated from muscle cells, almost all eukaryotic cells are known to contain myosins. Cardiac muscle myosin is a hexamer consisting of two heavy chain subunits, two light chain subunits, and two regulatory s…

## Sheet: Table S5
Table S5 Drugs for Parkinson's Disease
#	Name	Status	Phase	Clinical Trials	Cas Number	PubChemIds
1	Idebenone	Approved, Investigational	Phase 4		58186-27-9	3686
2	Tadalafil	Approved, Investigational	Phase 4		171596-29-5	110635
3	Agomelatine	Approved, Investigational	Phase 4		138112-76-2	82148
4	Duloxetine	Approved	Phase 4		136434-34-9, 116539-59-4	60835
5	Donepezil	Approved	Phase 4		120014-06-4	3152
6	Norepinephrine	Approved	Phase 4		51-41-2	439260
7	Ropinirole	Approved, Investigational	Phase 4		91374-21-9	5095
8	Sulfamethazine	Approved, Investigational, Vet_approved	Phase 4		57-68-1	5327
9	Sodium oxybate	Approved	Phase 4		502-85-2	23663870
10	Dexmedetomidine	Approved, Experimental, Vet_approved	Phase 4		86347-14-0, 113775-47-6	68602, 5311068
11	Mirabegron	Approved	Phase 4		223673-61-8	18319735, 9865528
12	Atomoxetine	Approved	Phase 4		82248-59-7, 83015-26-3	54841
13	Bromocriptine	Approved, Investigational, Withdrawn	Phase 4		25614-03-3	31101
14	Selegiline	Approved, Investigational, Vet_approved	Phase 4		14611-51-9	5195, 26757
15	Trimethobenzamide	Approved, Investigational	Phase 4		138-56-7	5577
16	Aripiprazole	Approved, Investigational	Phase 4		129722-12-9	60795
17	Naltrexone	Approved, Investigational, Vet_approved	Phase 4		16590-41-3	5360515
18	Suvorexant	Approved, Investigational	Phase 4		1030377-33-3	57505028, 24965990
19	Vortioxetine	Approved, Investigational	Phase 4		508233-74-7	9966051
20	Apomorphine	Approved, Investigational	Phase 4		41372-20-7, 58-00-4	6005
21	Pimavanserin	Approved, Investigational	Phase 4		706779-91-1	10071196
22	Zoledronic acid	Approved	Phase 4		118072-93-8	68740
23	Opicapone	Approved, Investigational	Phase 4		923287-50-7	135565903
24	Methylprednisolone hemisuccinate	Approved	Phase 4		2921-57-5	1875
25	Valproic acid	Approved, Investigational	Phase 4		99-66-1	3121
26	Clopidogrel	Approved	Phase 4		120202-66-6, 113665-84-2	60606
27	Memantine	Approved, Investigational	Phase 4		19982-08-2	4054
28	Propranolol	Approved, Investigational	Phase 4		525-66-6	4946
29	Lamotrigine	Approved, Investigational	Phase 4		84057-84-1	3878
30	Prednisolone	Approved, Vet_approved	Phase 4		50-24-8	4894, 5755
31	Prednisolone acetate	Approved, Vet_approved	Phase 4		52-21-1
32	Prednisolone phosphate	Approved, Vet_approved	Phase 4		302-25-0
33	Rizatriptan	Approved	Phase 4		145202-66-0, 144034-80-0	5078
34	Pregabalin	Approved, Investigational	Phase 4		148553-50-8	5486971
35	Amitriptyline	Approved	Phase 4		50-48-6	2160
36	Zolmitriptan	Approved, Investigational	Phase 4		139264-17-8	60857
37	Methylprednisolone	Approved, Vet_approved	Phase 4		83-43-2	4159, 6741
38	Sumatriptan	Approved, Investigational	Phase 4		103628-46-2	5358
39	Acetylsalicylic acid	Approved, Vet_approved	Phase 4		50-78-2	2244
40	Benserazide	Approved, Investigational	Phase 4		322-35-0	2327
41	Dapagliflozin	Approved	Phase 4		461432-26-8	9887712
42	Terazosin	Approved	Phase 4		63590-64-7	5401
43	Pramipexole	Approved, Investigational	Phase 4		104632-26-0, 104632-28-2	4885, 119570, 59868
44	Rivastigmine	Approved, Investigational	Phase 4		123441-03-2	77991
45	Rotigotine	Approved	Phase 4		99755-59-6, 92206-54-7	57537, 59227
46	Rasagiline	Approved	Phase 4		136236-51-6	3052776
47	Acetylcholine	Approved, Investigational	Phase 4		51-84-3	187
48	Droxidopa	Approved, Investigational	Phase 4		23651-95-8	443940, 92974
49	Cabergoline	Approved	Phase 4		81409-90-7	54746
50	Varenicline	Approved, Investigational	Phase 4		249296-44-4	5310966
51	Fesoterodine	Approved	Phase 4		286930-03-8, 286930-02-7	6918558
52	Cholecalciferol	Approved, Nutraceutical, Vet_approved	Phase 4		67-97-0, 1406-16-2	5280795, 10883523
53	Arginine	Approved, Investigational, Nutraceutical	Phase 4		74-79-3	6322
54	Imidazole	Experimental, Investigational	Phase 4		288-32-4	795
55	Prednisolone hemisuccinate	Experimental	Phase 4		2920-86-7	4897
56	Dopa Decarboxylase		Phase 4
57	Phosphodiesterase 5 Inhibitors		Phase 4
58	Protective Agents		Phase 4
59	Antidepressive Agents		Phase 4
60	Analgesics		Phase 4
61	Hypnotics and Sedatives		Phase 4
62	Adjuvants, Anesthesia		Phase 4
63	Adrenergic Agonists		Phase 4
64	Parasympatholytics		Phase 4
65	Serotonin and Noradrenaline Reuptake Inhibitors		Phase 4
66	Adrenergic beta-3 Receptor Agonists		Phase 4
67	Adrenergic beta-Agonists		Phase 4
68	Antiemetics		Phase 4
69	Tin Fluorides		Phase 4
70	Narcotic Antagonists		Phase 4
71	Orexin Receptor Antagonists		Phase 4
72	Psychotropic Drugs		Phase 4
73	Serotonin 5-HT1 Receptor Agonists		Phase 4
74	Serotonin 5-HT3 Receptor Antagonists		Phase 4
75	Emetics		Phase 4
76	Antipsychotic Agents		Phase 4
77	Quetiapine Fumarate		Phase 4		111974-72-2
78	Dopamine Antagonists		Phase 4
79	Sulfalene		Phase 4
80	Dihydroxyphenylalanine		Phase 4
81	Methylprednisolone Acetate		Phase 4			584547
82	Benserazide, levodopa drug combination		Phase 4
83	Hypoglycemic Agents		Phase 4
84	Hormone Antagonists		Phase 4
85	Incretins		Phase 4
86	Adrenergic alpha-Antagonists		Phase 4
87	Adrenergic Antagonists		Phase 4
88	protease inhibitors		Phase 4
89	Sitagliptin Phosphate		Phase 4		654671-77-9
90	Dipeptidyl-Peptidase IV Inhibitors		Phase 4
91	Sodium-Glucose Transporter 2 Inhibitors		Phase 4
92	Adrenergic alpha-1 Receptor Antagonists		Phase 4
93	Neuroprotective Agents		Phase 4
94	Vitamins		Phase 4
95	Monoamine Oxidase Inhibitors		Phase 4
96	Micronutrients		Phase 4
97	Cholinesterase Inhibitors		Phase 4
98	Botulinum Toxins		Phase 4
99	Botulinum Toxins, Type A		Phase 4
100	abobotulinumtoxinA		Phase 4
101	Ergocalciferols		Phase 4
102	Vasopressins		Phase 4
103	Coagulants		Phase 4
104	Hemostatics		Phase 4
105	Deamino Arginine Vasopressin		Phase 4
106	Arginine Vasopressin		Phase 4
107	Serine	Investigational, Nutraceutical	Phase 4		56-45-1	5951
108	Soy Bean	Nutraceutical	Phase 4
109	Whey Protein	Nutraceutical	Phase 4
110	Serotonin	Investigational, Nutraceutical	Phase 4		50-67-9	5202
111	Bifidobacterium	Nutraceutical	Phase 4
112	Omega 3 Fatty Acid	Nutraceutical	Phase 4
113	Calciferol	Nutraceutical	Phase 4
114	Deferiprone	Approved	Phase 2, Phase 3		30652-11-0	2972
115	Loratadine	Approved, Investigational	Phase 3		79794-75-5	3957
116	Dextromethorphan	Approved	Phase 3		125-71-3	5362449, 5360696
117	Lisuride	Approved, Investigational	Phase 3		18016-80-3	28864
118	Isradipine	Approved, Investigational	Phase 3		75695-93-1	3784
119	Oxycodone	Approved, Illicit, Investigational	Phase 3		76-42-6	5284603
120	Naloxone	Approved, Vet_approved	Phase 3		465-65-6	5284596
121	Zopiclone	Approved	Phase 3		43200-80-2	5735
122	Eszopiclone	Approved, Investigational	Phase 3		138729-47-2	969472
123	Buspirone	Approved, Investigational	Phase 3		36505-84-7	2477
124	Nortriptyline	Approved	Phase 3		72-69-5	4543
125	Nabilone	Approved, Investigational	Phase 3		51022-71-0	39860, 5284592
126	Paroxetine	Approved, Investigational	Phase 3		61869-08-7	43815
127	Venlafaxine	Approved	Phase 3		99300-78-4, 93413-69-5	5656
128	Furosemide	Approved, Vet_approved	Phase 3		54-31-9	3440
129	Montelukast	Approved	Phase 2, Phase 3		158966-92-8	5281040
130	Exenatide	Approved, Investigational	Phase 3		141758-74-9	45588096
131	Ambroxol	Approved, Investigational	Phase 3		18683-91-5	2132
132	Riluzole	Approved, Investigational	Phase 3		1744-22-5	5070
133	Hydroxocobalamin	Approved	Phase 2, Phase 3		13422-51-0	15589840, 44475014
134	Clarithromycin	Approved	Phase 3		81103-11-9	84029
135	Amoxicillin	Approved, Vet_approved	Phase 3		26787-78-0	33613
136	Sorbitol	Approved, Investigational	Phase 3		69-65-8, 50-70-4	453, 6251, 5780
137	Omeprazole	Approved, Investigational, Vet_approved	Phase 3		73590-58-6	4594
138	Orange	Approved, Nutraceutical	Phase 3
139	Folic acid	Approved, Nutraceutical, Vet_approved	Phase 2, Phase 3		59-30-3	6037
140	Cyanocobalamin	Approved, Nutraceutical	Phase 2, Phase 3		68-19-9	24892734, 16212801, 44176380
141	Mecobalamin	Approved, Investigational, Nutraceutical	Phase 2, Phase 3		13422-55-4
142	Ubidecarenone	Approved, Investigational, Nutraceutical	Phase 3		303-98-0	5281915
143	Creatine	Approved, Investigational, Nutraceutical	Phase 3		57-00-1	586
144	DL-alpha-Tocopherol	Approved, Experimental, Investigational, Nutraceutical, Vet_approved	Phase 3		59-02-9, 10191-41-0	2116, 14985
145	Tocopherol	Approved, Investigational, Nutraceutical	Phase 3		1406-66-2
146	Phenserine	Investigational	Phase 3		101246-66-6
147	Piribedil	Investigational	Phase 3		3605-01-04	4850
148	Uric acid	Investigational	Phase 3		69-93-2	1175
149	Excitatory Amino Acid Antagonists		Phase 3
150	incobotulinumtoxinA		Phase 3
151	Serotonin Receptor Agonists		Phase 3
152	Anti-Anxiety Agents		Phase 3
153	Chelating Agents		Phase 2, Phase 3
154	Iron Chelating Agents		Phase 2, Phase 3
155	Analgesics, Opioid		Phase 2, Phase 3
156	Antidepressive Agents, Tricyclic		Phase 3
157	Radiopharmaceuticals		Phase 3
158	Anti-Asthmatic Agents		Phase 2, Phase 3
159	Sodium Potassium Chloride Symporter Inhibitors		Phase 3
160	Leukotriene Antagonists		Phase 2, Phase 3
161	Anti-Obesity Agents		Phase 3
162	Respiratory System Agents		Phase 3
163	Expectorants		Phase 3
164	Anti-Ulcer Agents		Phase 3
165	Vitamin B Complex		Phase 2, Phase 3
166	Hematinics		Phase 2, Phase 3
167	Vitamin B 12		Phase 2, Phase 3
168	diuretics		Phase 3
169	Anti-Bacterial Agents		Phase 3
170	Ubiquinone		Phase 3
171	Proton Pump Inhibitors		Phase 3
172	Tocotrienols		Phase 3
173	Tocopherols		Phase 3
174	Reishi	Nutraceutical	Phase 3
175	Tyramine	Investigational, Nutraceutical	Phase 3		51-67-2	5610
176	Vitamin B9	Nutraceutical	Phase 2, Phase 3
177	Folate	Nutraceutical	Phase 2, Phase 3
178	Cobalamin	Experimental, Nutraceutical	Phase 2, Phase 3		13408-78-1	6857388
179	Tocotrienol	Investigational, Nutraceutical	Phase 3		6829-55-6	9929901
180	Amantadine	Approved	Phase 2		768-94-5	2130
181	Glycopyrronium	Approved, Investigational, Vet_approved	Phase 2		596-51-0, 740028-90-4	3494
182	Iodine	Approved, Investigational	Phase 2		7553-56-2	807
183	Zinc cation	Approved, Experimental, Investigational	Phase 2		7440-66-6, 23713-49-7	32051
184	Nalmefene	Approved, Investigational, Withdrawn	Phase 2		55096-26-9	4422, 5284594
185	Lovastatin	Approved, Investigational	Phase 2		75330-75-5	53232
186	Bumetanide	Approved	Phase 2		28395-03-1	2471
187	Clonazepam	Approved, Illicit	Phase 2		1622-61-3	2802
188	Famotidine	Approved	Phase 2		76824-35-6	3325, 5702160
189	Histamine	Approved, Investigational	Phase 2		51-45-6	774
190	Capsaicin	Approved	Phase 1, Phase 2		404-86-4	1548943
191	Clonidine	Approved	Phase 2		4205-90-7	2803
192	Nicotine	Approved	Phase 2		1954-11-05	942, 89594
193	Minocycline	Approved, Investigational	Phase 2		10118-90-8	54675783, 5281021
194	Fludrocortisone	Approved, Investigational	Phase 2		127-31-1	31378
195	Oxybutynin	Approved, Investigational	Phase 2		5633-20-5	4634
196	Moxifloxacin	Approved, Investigational	Phase 2		151096-09-2, 354812-41-2	152946
197	Ursodeoxycholic acid	Approved, Investigational	Phase 2		128-13-2	31401
198	Silicon	Approved, Investigational	Phase 2		7440-21-3	4082203
199	Dalfampridine	Approved	Phase 1, Phase 2		504-24-5	1727
200	Ipratropium	Approved, Experimental	Phase 2		22254-24-6, 60205-81-4	657309, 3746
201	Pioglitazone	Approved, Investigational	Phase 2		111025-46-8	4829
202	Lixisenatide	Approved	Phase 2		320367-13-3	90472060, 16139342
203	Flumazenil	Approved	Phase 1, Phase 2		78755-81-4	3373
204	Hyaluronic acid	Approved, Vet_approved	Phase 2		9004-61-9	53477741
205	Flecainide	Approved, Withdrawn	Phase 2		54143-55-4	3356
206	Simvastatin	Approved	Phase 2		79902-63-9	54454
207	Liraglutide	Approved	Phase 2		204656-20-2	44147092, 16134956
208	Morphine	Approved, Investigational	Phase 2		57-27-2	5288826
209	Acetylcysteine	Approved, Investigational	Phase 2		616-91-1	581, 12035
210	Adenosine	Approved, Investigational	Phase 2		24356-66-9, 5536-17-4, 58-61-7	21704, 60961
211	Istradefylline	Approved, Investigational	Phase 2		155270-99-8	198792, 5311037
212	Metformin	Approved	Phase 2		1115-70-4, 657-24-9	4091
213	Cannabidiol	Approved, Investigational	Phase 2		13956-29-1	521372, 644019
214	Quinidine	Approved, Investigational	Phase 2		56-54-2, 130-95-0	1065, 441074, 3034034, 8549
215	Ceftriaxone	Approved	Phase 2		73384-59-5	5479530
216	Ondansetron	Approved, Withdrawn	Phase 2		99614-02-5	4595
217	Acetaminophen	Approved	Phase 2		103-90-2	1983
218	Iloperidone	Approved	Phase 2		133454-47-4	71360
219	Doxycycline	Approved, Investigational, Vet_approved	Phase 2		564-25-0	54671203
220	Opium	Approved, Illicit	Phase 2		8008-60-4
221	Sirolimus	Approved, Investigational	Phase 1, Phase 2		53123-88-9	5284616, 6436030
222	Mometasone furoate	Approved, Investigational, Vet_approved	Phase 1, Phase 2		83919-23-7	4240, 441336
223	Pentoxifylline	Approved, Investigational	Phase 2		6493-05-06	4740
224	Carbon monoxide	Approved, Investigational	Phase 2		630-08-0	281
225	Iron	Approved	Phase 1, Phase 2		7439-89-6	29936
226	Glucagon	Approved	Phase 2		16941-32-5	16133228, 16186314, 44278361
227	Rifaximin	Approved, Investigational	Phase 1, Phase 2		80621-81-4	46783403, 6436173
228	Citalopram	Approved	Phase 2		59729-33-8	2771
229	Escitalopram	Approved	Phase 2		128196-01-0	146570
230	Aprepitant	Approved, Investigational	Phase 2		170729-80-3	6918365, 135413536
231	Carvedilol	Approved, Investigational	Phase 2		72956-09-3	2585
232	Methylphenidate	Approved, Investigational	Phase 2		113-45-1	4158
233	Magnesium sulfate	Approved, Investigational, Vet_approved	Phase 2		7487-88-9
234	Gemfibrozil	Approved	Phase 2		25812-30-0	3463
235	Midazolam	Approved, Illicit	Phase 2		59467-70-8	4192
236	Ketamine	Approved, Vet_approved	Phase 2		6740-88-1	3821
237	Topiramate	Approved	Phase 2		97240-79-4	5284627
238	Sodium citrate	Approved, Investigational	Phase 2		1968-04-02	23431961
239	Domperidone	Approved, Investigational, Vet_approved	Phase 2		57808-66-9	3151
240	Sertraline	Approved	Phase 1, Phase 2		79617-96-2	68617
241	Becaplermin	Approved, Investigational	Phase 1, Phase 2		165101-51-9
242	Lenograstim	Approved, Investigational	Phase 2		135968-09-1
243	Copper	Approved, Investigational	Phase 2		7440-50-8	27099
244	Strawberry	Approved, Nutraceutical	Phase 2
245	Valerian	Approved, Experimental, Investigational, Nutraceutical	Phase 2		8057-49-6
246	Niacin	Approved, Investigational, Nutraceutical	Phase 2		59-67-6	938
247	Nicotinamide	Approved, Investigational, Nutraceutical	Phase 2		98-92-0	936
248	Levoleucovorin	Approved, Experimental, Investigational, Nutraceutical	Phase 2		58-05-9, 68538-85-2, 73951-54-9	149436, 135403648, 6006
249	Cysteine	Approved, Nutraceutical	Phase 2		52-90-4	594, 5862
250	D-Tyrosine	Approved, Experimental, Investigational, Nutraceutical	Phase 2		133585-56-5, 60-18-4, 556-02-5	1153, 6057
251	Nutmeg	Approved, Nutraceutical	Phase 2
252	Manganese	Approved, Nutraceutical	Phase 2		7439-96-5	27854
253	Aspartic acid	Approved, Nutraceutical	Phase 2		56-84-8	5960
254	Glutamic acid	Approved, Nutraceutical	Phase 2		56-86-0	33032
255	Citric acid	Approved, Nutraceutical, Vet_approved	Phase 2		77-92-9	311
256	Eltoprazine	Investigational	Phase 2		98224-03-4
257	Cadexomer iodine	Experimental	Phase 2		94820-09-4
258	Maleic acid	Experimental, Investigational	Phase 1, Phase 2		110-16-7, 110-17-8	444266, 444972
259	Piclozotan	Investigational	Phase 2		182415-09-4
260	Mesdopetam	Investigational	Phase 2		1403894-72-3
261	Eliprodil	Investigational	Phase 2		119431-25-3	60703
262	5-(2-methylpiperazine-1-sulfonyl)isoquinoline	Experimental	Phase 2		84477-87-2	3542
263	Fasudil	Investigational	Phase 2		103745-39-7	3547
264	Dexetimide	Withdrawn	Phase 2		21888-98-2	30843
265	Psilocybin	Investigational	Phase 2		520-52-5
266	Raclopride	Investigational	Phase 2		84225-95-6	5118, 3033769
267	Venglustat	Investigational	Phase 2		1401090-53-6	60199242
268	Hydroxymethylglutaryl-CoA Reductase Inhibitors		Phase 2
269	Hydrocortisone-17-butyrate		Phase 2
270	Dihydromevinolin		Phase 2
271	L 647318		Phase 2
272	Histamine H2 Antagonists		Phase 2
273	Histamine phosphate		Phase 2		51-74-1	134614
274	Histamine Antagonists		Phase 2
275	2beta-carbomethoxy-3beta-(4-iodophenyl)tropane		Phase 2
276	Befiradol		Phase 2			9865384
277	Anticholesteremic Agents		Phase 2
278	Sympatholytics		Phase 2
279	Cytochrome P-450 CYP3A Inhibitors		Phase 1, Phase 2
280	Quinidine gluconate		Phase 2
281	Caffeine citrate		Phase 2
282	Norgestimate, ethinyl estradiol drug combination		Phase 2
283	Antitussive Agents		Phase 2
284	Diuretics, Potassium Sparing		Phase 2
285	Sodium Channel Blockers		Phase 2
286	Anti-Arrhythmia Agents		Phase 2
287	Trace Elements		Phase 2
288	Estrogens		Phase 2
289	Estrogens, Conjugated (USP)		Phase 2
290	Potassium Channel Blockers		Phase 1, Phase 2
291	Metylperon		Phase 2
292	Bronchodilator Agents		Phase 2
293	rimabotulinumtoxinB		Phase 2
294	Mandelic Acids		Phase 2
295	Nitrox		Phase 1, Phase 2
296	N-monoacetylcystine		Phase 2
297	Nicotinic Acids		Phase 2
298	Adenosine A2 Receptor Antagonists		Phase 2
299	Pharmaceutical Solutions		Phase 2
300	Dermatologic Agents		Phase 2
301	Phosphodiesterase Inhibitors		Phase 2
302	Antibiotics, Antitubercular		Phase 1, Phase 2
303	Pyridostigmine Bromide		Phase 2		101-26-8
304	Anti-Inflammatory Agents		Phase 2
305	Bromides		Phase 2
306	Insulin		Phase 2
307	Insulin, Globin Zinc		Phase 2
308	Vaccines		Phase 2
309	Liver Extracts		Phase 2
310	Antidotes		Phase 2
311	Antiparasitic Agents		Phase 2
312	Antiprotozoal Agents		Phase 2
313	Antimalarials		Phase 2
314	Protein Kinase Inhibitors		Phase 2
315	Platelet Aggregation Inhibitors		Phase 2
316	Tocovid		Phase 2
317	Radiation-Protective Agents		Phase 2
318	glucocorticoids		Phase 1, Phase 2
319	Immunosuppressive Agents		Phase 1, Phase 2
320	Antineoplastic Agents, Hormonal		Phase 1, Phase 2
321	Antifungal Agents		Phase 1, Phase 2
322	Gastrointestinal Agents		Phase 1, Phase 2
323	Selective serotonin reuptake inhibitors		Phase 2
324	Glucagon-Like Peptide 1		Phase 2
325	N,N-Dimethyltryptamine		Phase 2
326	Hallucinogens		Phase 2
327	Vasodilator Agents		Phase 2
328	Adrenergic Agents		Phase 2
329	Antihypertensive Agents		Phase 2
330	Antioxidants		Phase 2
331	Adrenergic beta-Antagonists		Phase 2
332	Lipid Regulating Agents		Phase 2
333	Hypolipidemic Agents		Phase 2
334	Antimetabolites		Phase 2
335	Dopamine Uptake Inhibitors		Phase 2
336	Central Nervous System Stimulants		Phase 2
337	Cytochrome P-450 Enzyme Inhibitors		Phase 2
338	N-Methylaspartate		Phase 2
339	Anesthetics, Dissociative		Phase 2
340	GABA Modulators		Phase 2
341	Anticoagulants		Phase 1, Phase 2
342	Analgesics, Non-Narcotic		Phase 2
343	Anti-Infective Agents		Phase 2
344	Antiviral Agents		Phase 2
345	Sildenafil Citrate		Phase 2		171599-83-0
346	Angiogenesis Inducing Agents		Phase 1, Phase 2
347	Ethylene		Phase 1, Phase 2		74-85-1	6325
348	Ginkgo	Nutraceutical	Phase 2
349	Tea	Nutraceutical	Phase 2
350	(3-Carboxy-2-(R)-Hydroxy-Propyl)-Trimethyl-Ammonium	Experimental, Nutraceutical	Phase 2		461-06-3
351	Guar	Nutraceutical	Phase 2
352	Vitamin B3	Nutraceutical	Phase 2
353	Astragalus	Nutraceutical	Phase 2
354	Opium Poppy	Nutraceutical	Phase 2
355	Sulforaphane	Investigational, Nutraceutical	Phase 2		4478-93-7, 142825-10-3	5350
356	Mace	Nutraceutical	Phase 2
357	Citrate	Nutraceutical	Phase 2
358	Copper Supplement	Nutraceutical	Phase 2
359	Warfarin	Approved	Phase 1		81-81-2	54678486
360	Rifampicin	Approved	Phase 1		13292-46-1	135512673, 5381226, 135900090
361	Phenylbutyric acid	Approved, Investigational	Phase 1		1821-12-1	4775
362	Glycerin	Approved, Investigational	Phase 1		56-81-5	753
363	Carbamazepine	Approved, Investigational	Phase 1		298-46-4	2554
364	Repaglinide	Approved, Investigational	Phase 1		135062-02-1	65981
365	Midodrine	Approved	Phase 1		133163-28-7, 42794-76-3	4195
366	Ethanol	Approved	Phase 1		64-17-5	702
367	Progesterone	Approved, Vet_approved	Phase 1		57-83-0	5994
368	Eltanolone	Approved, Investigational	Phase 1		516-54-1, 128-20-1	31402, 92786
369	Sargramostim	Approved, Investigational	Phase 1		123774-72-1
370	Lithium carbonate	Approved	Phase 1		554-13-2
371	Glycine	Approved, Nutraceutical, Vet_approved	Phase 1		56-40-6	750
372	Ascorbic acid	Approved, Nutraceutical	Phase 1		89924-69-6, 50-81-7	54676860, 54670067, 5785
373	Inulin	Approved, Investigational, Nutraceutical	Phase 1		9005-80-5	24763
374	Xenon	Experimental	Phase 1		7440-63-3
375	Resveratrol	Investigational	Phase 1		501-36-0	445154
376	Molgramostim	Investigational	Phase 1		99283-10-0
377	Rosuvastatin Calcium		Phase 1		147098-20-2
378	Antitubercular Agents		Phase 1
379	PF-06669571		Phase 1
380	Antipyretics		Phase 1
381	Epoetin Alfa		Phase 1
382	Cardiotonic Agents		Phase 1
383	Sympathomimetics		Phase 1
384	Adrenergic alpha-Agonists		Phase 1
385	Vasoconstrictor Agents		Phase 1
386	11C-PS13		Phase 1
387	Neurosteroids		Phase 1
388	Antibodies		Phase 1
389	Immunoglobulins		Phase 1
390	Plantain	Nutraceutical	Phase 1
391	Brewer's Yeast	Nutraceutical	Phase 1
392	Phentermine	Approved, Illicit			122-09-8	4771
393	Galantamine	Approved			357-70-0, 1953-04-4	9651
394	Mineral oil	Approved, Vet_approved			8042-47-5
395	Carbamide peroxide	Approved			124-43-6
396	Esomeprazole	Approved, Investigational			119141-88-7	9568614
397	Darifenacin	Approved, Investigational			133099-04-4	444031
398	Erythromycin	Approved, Investigational, Vet_approved			114-07-8	12560
399	Hydrocortisone	Approved, Vet_approved			50-23-7	3640, 5754
400	Hydrocortisone acetate	Approved, Vet_approved			1950-03-03
401	Hydrocortisone succinate	Approved			2203-97-6	3643
402	Ergotamine	Approved			113-15-5	8223
403	Doxepin	Approved, Investigational	Early Phase 1		1668-19-5	667468, 667477
404	Alprostadil	Approved, Investigational			745-65-3	5280723
405	Nitrous oxide	Approved, Vet_approved			10024-97-2	948
406	Clozapine	Approved			5786-21-0	2818, 135398737
407	Trihexyphenidyl	Approved			144-11-6	5572
408	Benzocaine	Approved, Investigational			1994-09-7, 94-09-7	2337
409	Propofol	Approved, Investigational, Vet_approved			2078-54-8	4943
410	Phenylephrine	Approved			59-42-7	6041
411	Oxymetazoline	Approved, Investigational			1491-59-4	4636
412	Tropicamide	Approved, Investigational			1508-75-4	5593
413	Calcium carbonate	Approved, Investigational			471-34-1
414	Cisatracurium	Approved, Investigational			96946-41-7	62887
415	Sufentanil	Approved, Investigational			56030-54-7	41693
416	Desflurane	Approved			57041-67-5	42113
417	Coal tar	Approved			8007-45-2
418	Metamfetamine	Approved, Illicit, Withdrawn			537-46-2	10836
419	Ropivacaine	Approved			84057-95-4	71273, 175805
420	Silver sulfadiazine	Approved, Vet_approved			22199-08-2	441244
421	Calcium polycarbophil	Approved			126040-58-2
422	Dronabinol	Approved, Illicit			1972-08-03	16078
423	Metronidazole	Approved			443-48-1	4173
424	Tolcapone	Approved, Withdrawn			134308-13-7	4659569
425	Lidocaine	Approved, Vet_approved			137-58-6	3676
426	Cathine	Approved, Experimental, Illicit, Vet_approved, Withdrawn			14838-15-4, 492-39-7	131954576, 4786, 26934
427	Guaifenesin	Approved, Investigational, Vet_approved			93-14-1	3516
428	Pergolide	Approved, Investigational, Vet_approved, Withdrawn			66104-22-1	47811
429	Lubiprostone	Approved, Investigational			136790-76-6	656719, 157920
430	Remifentanil	Approved			132875-61-7	60815
431	Isoflurane	Approved, Vet_approved			26675-46-7	3763
432	Mivacurium	Approved			106791-40-6, 133814-19-4	5281042
433	Tangerine	Approved, Nutraceutical
434	St. John's Wort	Approved, Investigational, Nutraceutical			84082-80-4
435	Lecithin	Approved, Experimental, Investigational, Nutraceutical			8002-43-5, 18656-38-7, 1446756-47-3	26197, 6323481, 9547096
436	Tomato	Approved, Nutraceutical
437	Riboflavin	Approved, Investigational, Nutraceutical, Vet_approved	Early Phase 1		83-88-5	493570
438	Tannic acid	Approved, Nutraceutical			1401-55-4	16129878, 250395, 16129778
439	L-Glutamine	Approved, Investigational, Nutraceutical			56-85-9	5961
440	Chamomile	Approved, Experimental, Investigational, Nutraceutical
441	Caffeine	Approved, Nutraceutical			1958-08-02	2519
442	Pyridoxine	Approved, Investigational, Nutraceutical, Vet_approved			65-23-6	1054
443	Tryptophan	Approved, Nutraceutical, Withdrawn			73-22-3	6305
444	D-Phenylalanine	Approved, Experimental, Investigational, Nutraceutical			63-91-2, 673-06-3	6140, 71567
445	Ketanserin	Investigational			74050-98-9	3822
446	Saracatinib	Investigational	Early Phase 1		379231-04-6	10302451
447	Imidacloprid	Vet_approved			105827-78-9	86418
448	Phenylethyl alcohol	Experimental			1960-12-08	6054
449	Corticosterone	Experimental			50-22-6	5753
450	Flutemetamol	Investigational			637003-10-2
451	Deuterium Oxide
452	Appetite Depressants
453	Cystatins
454	Fluorides
455	Altanserin					54367
456	Emollients
457	Anesthetics
458	Erythromycin Estolate				3521-62-8
459	Erythromycin Ethylsuccinate				1264-62-6
460	Erythromycin stearate
461	Hydrocortisone 17-butyrate 21-propionate
462	Carbon Fiber
463	Anti-Infective Agents, Local
464	Anesthetics, General
465	Anesthetics, Intravenous
466	Fluorodeoxyglucose F18
467	Chrysarobin
468	Dsuvia
469	Complement System Proteins
470	Cathartics
471	Laxatives
472	Gallium 68 PSMA-11					91800164
473	Autoantibodies
474	Antirheumatic Agents
475	Anti-Inflammatory Agents, Non-Steroidal
476	Ophthalmic Solutions
477	Technetium Tc 99m TRODAT-1
478	Narcotics
479	Anesthetics, Local
480	Chlorpheniramine, phenylpropanolamine drug combination
481	TEMPO
482	Aluminum hydroxide, magnesium hydroxide, simethicone drug combination
483	Vitamin B 6
484	Anesthetics, Inhalation
485	Pomegranate	Experimental, Investigational, Nutraceutical
486	English Lavender	Nutraceutical
487	D-Alanine	Experimental, Nutraceutical			302-72-7, 338-69-2, 56-41-7	101757026, 602, 71080, 5950
488	Olive	Nutraceutical
489	Vitamin B2	Nutraceutical	Early Phase 1
490	Psyllium	Nutraceutical
491	Apigenin	Experimental, Nutraceutical			520-36-5	5280443
492	Acidophilus	Nutraceutical
493	Date Palm	Nutraceutical
494	Pyridoxal	Experimental, Nutraceutical			66-72-8	1050
495	Vitamin B6	Nutraceutical
496	D-Leucine	Experimental, Investigational, Nutraceutical			328-38-1, 61-90-5	439524, 6106

## Sheet: Table S6
Table S6 Drugs for relieving PD symptoms, as well as the structure and pharmacological effects of these drugs
Drug	Structure	Pharmacology
Duloxetine		Duloxetine is a potent inhibitor of neuronal serotonin and norepinephrine reuptake and a less potent inhibitor of dopamine reuptake. Duloxetine has no significant affinity for dopaminergic, adrenergic, cholinergic, histaminergic, opioid, glutamate, and GABA receptors. Management of Major Depressive Disorder, Generalized Anxiety Disorder, diabetic peripheral neuropathy, fibromyalgia, chronic muscu…
Donepezil		Donepezil selectively and reversibly inhibits the acetylcholinesterase enzyme, which normally breaks down acetylcholine. The main pharmacological actions of this drug are believed to occur as the result of this enzyme inhibition, enhancing cholinergic transmission, which relieves the symptoms of Alzheimer's dementia. In addition to the above, other mechanisms of action of donepezil are possible, …
Norepinephrine		Noradrenaline acts on both alpha-1 and alpha-2 adrenergic receptors to cause vasoconstriction. Its effect in-vitro is often limited to the increasing of blood pressure through antagonising alpha-1 and alpha-2 receptors and causing a resultant increase in systemic vascular resistance. Mainly used to treat patients in vasodilatory shock states such as septic shock and neurogenic shock and has shown…
Sodium oxybate		Sodium oxybate (Xyrem) is a central nervous system (CNS) depressant used to treat cataplexy or excessive daytime sleepiness associated with narcolepsy. It is a sodium salt of gamma-Hydroxybutyric acid, an endogenous cerebral inhibitory neurotransmitter and a metabolite of the inhibitory neurotransmitter GABA. Due to its physiological effects, sodium oxybate is associated with a risk for substance…
Mirabegron		Mirabegron is a potent and selective agonist of beta-3 adrenergic receptors. The activation of beta-3 receptors relaxes detrusor smooth muscle during the storage phase of the urinary bladder fill-void cycle, which increases the bladder's storage capacity thereby alleviating feelings of urgency and frequency. Mirabegron is indicated for the treatment of overactive bladder (OAB) - with symptoms of …
Atomoxetine		Atomoxetine is a selective norepinephrine (NE) reuptake inhibitor used for the treatment of attention deficit hyperactivity disorder (ADHD). Atomoxetine has been shown to specifically increase norepinephrine and dopamine within the prefrontal cortex, which results in improved ADHD symptoms. Due to atomoxetine's noradrenergic activity, it also has effects on the cardiovascular system such as incre…
Zoledronic acid		Bisphosphonates are taken into the bone where they bind to hydroxyapatite. Bone resorption by osteoclasts causes local acidification, releasing the bisphosphonate, which is taken into the osteoclast by fluid-phase endocytosis. Endocytic vesicles become acidified, releasing bisphosphonates into the cytosol of osteoclasts where they act. Zoledronic acid is a bisphosphonate used to treat malignancy …
Methylprednisolone hemisuccinate		Methylprednisolone sodium succinate (the sodium salt of methylprednisolone hemisuccinate) has the same metabolic and anti-inflammatory actions as methylprednisolone. When given parenterally and in equimolar quantities, the two compounds are equivalent in biologic activity. Methylprednisolone hemisuccinate is a water soluble corticosteroid used to treat severe allergic reactions, dermatologic dise…
Clopidogrel		Clopidogrel is activated via a steps reaction to an active thiol-containing metabolite.3 This active form is a platelet inhibitor that irreversibly binds to P2Y12 ADP receptors on platelets. This binding prevents ADP binding to P2Y12 receptors, activation of the glycoprotein GPIIb/IIIa complex, and platelet aggregation. Clopidogrel is a prodrug of a platelet inhibitor used to reduce the risk of m…
Rizatriptan		Rizatriptan is a selective agonist at the 5-HT1B and 5-HT1D receptors on intracranial blood vessels and sensory nerves of the trigeminal system. It binds to these receptors with high affinity. Rizatriptan also inhibits nociceptive neurotransmission in trigeminal pain pathways. It attenuates the release of vasoactive neuropeptides by the trigeminal nerve, which is thought to occur via neurogenic a…
Amitriptyline		Amitriptyline is a tricyclic antidepressant and an analgesic. It has anticholinergic and sedative properties. Amitriptyline has strong anticholinergic properties and may cause ECG changes and quinidine-like effects on the heart. This drug also decreases the convulsive threshold and causes alterations in EEG and sleep patterns. Amitriptyline is a tricyclic antidepressant indicated in the treatment…
Dapagliflozin		Dapagliflozin is a sodium-glucose cotransporter 2 (SGLT2) inhibitor, and it was the first SLGT2 inhibitor to be approved. indicated for managing diabetes mellitus type 2. When combined with diet and exercise in adults, dapagliflozin helps to improve glycemic control by inhibiting glucose reabsorption in the proximal tubule of the nephron and causing glycosuria. Dapagliflozin has been investigated…
Terazosin		Terazosin is selective for alpha-1-adrenoceptors but not their individual subtypes. Inhibition of these alpha-1-adrenoceptors results in relaxation of smooth muscle in blood vessels and the prostate, lowering blood pressure and improving urinary flow. Smooth muscle cells accounts for roughly 40% of the volume of the prostate and so their relaxation reduces pressure on the urethra. A final long te…
Rotigotine		Rotigotine, a member of the dopamine agonist class of drugs, is delivered continuously through the skin (transdermal) using a silicone-based patch that is replaced every 24 hours. A dopamine agonist works by activating dopamine receptors in the body, mimicking the effect of the neurotransmitter dopamine. Rotigotine is a non-selective dopamine agonist used for the treatment of Parkinson's Disease …
Rasagiline		Rasagiline is a propargylamine and an irreversible inhibitor of monoamine oxidase (MAO). MAO, a flavin-containing enzyme, regulates the metabolic degradation of catecholamines and serotonin in the CNS and peripheral tissues. It is classified into two major molecular species, A and B, and is localized in mitochondrial membranes throughout the body in nerve terminals, brain, liver and intestinal mu…
		The dopamine D2 receptor is a 7-transmembrane G-protein coupled receptor associated with Gi proteins. In lactotrophs, stimulation of dopamine D2 causes inhibition of adenylyl cyclase, which decreases intracellular cAMP concentrations and blocks IP3-dependent release of Ca2+ from intracellular stores. Decreases in intracellular calcium levels may also be brought about via inhibition of calcium inf…
Fesoterodine		Fesoterodine, once converted to its active metabolite, 5-hydroxymethyltolterodine, acts as a competitive antagonists at muscarinic receptors. This results in the inhibition of bladder contraction, decrease in detrusor pressure, and an incomplete emptying of the bladder. Fesoterodine is indicated for the treatment of overactive bladder in adult patients with symptoms of urge urinary incontinence, …
